# Supplementary material for: Microglia cannibalism and efferocytosis leads to shorter lifespans of developmental microglia
Source: PLoS Biol. 2024 Oct 30;22(10):e3002819. doi: 10.1371/journal.pbio.3002819 (PMC11524473; doi:10.1371/journal.pbio.3002819)
Supplement: S1 Table — Table that presents the descriptive statistics for every figure panel that presents quantifications. (XLSX) [file pbio.3002819.s005.xlsx]

## Sheet: Sheet3
Figure number	Raw Number or Transgene Being Shown	n value
		Total Number of Animal Represented for Experiment	Number of cells represented in quantifications	p value	Statistical test
1A	Tg(pu1:GAL4; UAS:GFP)
1B	Average number of GFP+ debris at 3 dpf = 1.190 +/- 0.2978	Total animals = 60 3 dpf = 21		3 dpf vs 4 dpf: p = 0.0006	Post hoc Tukey test
	Average number of GFP+ debris at 4 dpf = 2.952 +/- 0.2885	4 dpf = 21		3 dpf vs 5 dpf: p < 0.0001	Post hoc Tukey test
	Average number of GFP+ debris at 5 dpf = 3.333 +/- 0.3877	5 dpf = 18		4 dpf vs 5 dpf: p = 0.6900	Post hoc Tukey test
1C	Tg(pu1:GAL4; UAS:GFP) stained with α4C4
1D	Average projection length in blood macrophages at 4 dpf = 0.000 +/- 0.000	Total animals = 9 Blood macrophages = 3	Total cells = 33	Death-fated microglia T0 vs 4C4+ microglia: P = 0.1437	Unpaired t test
	Average projection length in death-fated microglia at timepoint 0 of timelapse at 4 dpf = 11.43 +/- 1.034	Death-fated microglia = 3
	Average projection length in death-fated microglia at timepoint of death at 4 dpf = 0.000 +/- 0.000
	Average projection length in 4C4+ microglia at 4 dpf = 12.64 +/- 1.256	4C4+ microglia = 3
1E	4 dpf animal stained with α4C4
1F	Tg(pu1:Eos)
1G	Photoconversion and cell death inhibition schematic
1H	Average number of 561-Eos+ debris in DMSO treated animals =4.118 +/- 0.5871	Total animals = 75 DMSO = 17
	Average number of 561-Eos+ debris in Z-VAD FMK treated animals = 1.455 +/- 0.3900	Z-VAD FMK = 11		DMSO vs Z-VAD-FMK: p = 0.0052	Dunnett's multiple comparsions test
	Average number of 561-Eos+ debris in FER-1 treated animals = 2.667 +/- 0.6068	FER-1 = 15		DMSO vs FER-1: p = 0.2147	Dunnett's multiple comparsions test
	Average number of 561-Eos+ debris in NEC-1 treated animals = 1.682 +/- 0.3182	NEC-1 = 22		DMSO vs NEC-1: p = 0.0017	Dunnett's multiple comparsions test
	Average number of 561-Eos+ debris in NSA treated animals = 1.200 +/- 0.4899	NSA = 10		DMSO vs NSA: p = 0.0025	Dunnett's multiple comparsions test
1I	Percent of microglia deaths displaying apoptotic bodies = 0 %	Total animals = 5	Total cells = 10
	Percent of microglia deaths displaying necroptotic burst = 100%
1G	Average roundness during death
1H	Tg(pu1:Eos) fish bathed in PSVue
1L	Average percent of microglia with PSVue+ vacuoles per fish = 92.10 +/- 2.551	Total animals = 9	Total cells = 92	P < 0.0001	Unpaired t test
	Average percent of microglia with PSVue+ cell bodies per fish = 0.000 +/- 0.000
1M	Average percent of 4C4+ with CASP3+ somas = 0.000 +/- 0.000	Total animals = 11	Total cells = 235	P < 0.0001	Unpaired t test
	Average percent of 4C4+ with CASP3+ vacuoles = 16.55 +/- 3.302
1N	Tg(pu1:GAL4; UAS:GFP) stained with α4C4 and αCASP3
2A	Tg(pu1:GAL4; UAS:GFP)
2B	Tg(pu1:Eos) Tg(gfap:NTR-mCherry)
	Tg(pu1:Eos) Tg(nbt:dsRed)
2C	Number of vacuoles per individual cell over 24 hours
2D	Tg(pu1:GAL4; UAS:GFP)
2E	Percent of VC cells that transition to NVC over 24 hours = 0 %	Total animals = 4	Total cells = 12
	Percent of VC cells remain VC over 24 hours = 100 %
2F	Percent of microglia deaths from VC microglia = 100 %	Total animals = 4	Total cells = 10
	Percent of microglia deaths from NVC microglia = 0 %
2G	Single microglia photoconversion schematic
2H	Percent of fish 24 hours post-photoconversion with 561-Eos+ cell(s) only = 44.44 %	Total animals = 18
	Percent of fish 24 hours post-photoconversion with 561-Eos+ debris only = 27.78 %
	Percent of fish 24 hours post-photoconversion with 561-Eos+ cell(s) and debris = 27.78 %
	Percent of fish 48 hours post-photoconversion with 561-Eos+ cell(s) only = 16.67 %
	Percent of fish 48 hours post-photoconversion with 561-Eos+ debris only = 50.00 %
	Percent of fish 48 hours post-photoconversion with 561-Eos+ cell(s) and debris = 33.33 %
	Percent of fish 72 hours post-photoconversion with 561-Eos+ cell(s) only = 0.00 %
	Percent of fish 72 hours post-photoconversion with 561-Eos+ debris only = 88.89 %
	Percent of fish 72 hours post-photoconversion with 561-Eos+ cell(s) and debris = 11.11 %
2I	Tg(pu1:GAL4; UAS:GFP)
2J	Photoconversion of all microglia in the brain schematic
2K	Average percent of 561-Eos+ microglia in the brain 72 hours post-PC = 30.07 +/- 4.810	Total animals = 11	Total cells = 240	p < 0.0001	Unpaired t test
	Average percent of 561-Eos- microglia in the brain 72 hours post-PC = 69.93 +/- 4.810
2L	Tg(pu1:Eos)
3A	Tg(pu1:Eos)
3B	Tg(pu1:Eos)
3C	Average number of microglia containing 561-Eos+ debris in DMSO treated animals = 2.917 +/- 0.4840	Total animals = 25 DMSO = 12		p = 0.0012	Unpaired t test
	Average number of microglia containing 561-Eos+ debris in NEC-1 treated animals = 0.9231 +/- 0.2646	NEC-1 = 13
3D	Tg(pu1:Eos)
3E	Cannibal microglia tracking schematic
3F	Tg(pu1:Eos)
3G	Percent of cannibal microglia that resulted in 561-Eos+ cell(s) only = 27.78 %	Total animals = 18
	Percent of cannibal microglia that resulted in 561-Eos+ debris only = 33.33 %
	Percent of cannibal microglia that resulted in 561-Eos+ cell(s) and debris = 38.89 %
4A	Proposed paradox schematic
4B	Average number of vacuoles per microglia per H2O treated animal = 4.968 +/- 0.1530	Total animals = 13 H2O = 6	Total cells = 303 H2O = 132	p= 0.0005	Unpaired t test
	Average number of vacuoles per microglia per L-SOP treated animal = 3.436 +/- 0.3122	L-SOP = 7	L-SOP = 171
4C	Tg(pu1:GAL4; UAS:GFP)
4D	Average number of GFP+ debris in H2O treated animals = 3.000 +/- 0.7746	Total animals = 13 H2O = 6		p = 0.00338	Unpaired t test
	Average number of GFP+ debris in L-SOP treated animals = 1.143 +/- 0.2608	L-SOP = 7
4E	Tg(pu1:GAL4; UAS:GFP)
4F	Average number of micorlgia containing 561-Eos+ debris after H2O treatment = 3.000 +/- 0.5345	Total animals = 15 H2O = 7		p= 0.0072	Unpaired t test
	Average number of microglia containing 561-Eos+ debris after L-SOP treatment = 1.125 +/- 0.2950	L-SOP = 8
4G	Tg(pu1:Eos)
4H	Nerual injury with photoconversion schematic
4I	Average number of 561-Eos+ debris contained within microglia vacuoles in animals with sham injuries and DMSO treatment = 1.500 +/- 0.8018	Total animals = 27 Sham and DMSO = 8		Sham and DMSO vs Injury and DMSO: p = 0.0002	Post hoc Tukey test
	Average number of 561-Eos+ debris contained within microglia vacuoles in animals with neural injuries and DMSO treatment = 6.111 +/- 0.8070	Injury and DMSO = 9		Sham and DMSO vs Injury and NEC-1: p = 0.9068	Post hoc Tukey test
	Average number of 561-Eos+ debris contained within microglia vacuoles in animals with neural injuries and NEC-1 treatment = 1.100 +/- 0.3786	Injury and NEC-1 = 10		Injury and DMSO vs Injury and NEC-1: p < 0.0001	Post hoc Tukey test
	Average number of 561-Eos+ debris contained within microglia vacuoles in animals with neural injuries and H2O treatment = 4.400 +/- 1.030	Total animals = 12 Injury and H2O = 5		p = 0.0038	Unpaired t test
	Average number of 561-Eos+ debris contained within microglia vacuoles in animals with neural injuries and L-SOP treatment = 0.8571 +/- 0.8997	Injury and LSOP = 7
S1A	Average number of projections in blood macrophages at 4 dpf = 0.000 +/- 0.000	Total animals = 9 Blood macrophages = 3	Total cells = 18 Blood macrophages = 6	Death-fated microglia T0 vs 4C4+ microglia: P= 0.1437	Unpaired t test
	Average number of projections in in death-fated microglia at timepoint 0 of timelapse at 4 dpf = 11.43 +/- 1.034	Death-fated microglia = 3	Death-fated microglia = 6
	Average number of projections in death-fated microglia at timepoint of death at 4 dpf = 0.000 +/- 0.000
	Average number of projections in 4C4+ microglia at 4 dpf = 12.64 +/- 1.256	4C4+ microglia = 3	4C4+ microglia = 6
S1B	Percent of GFP+ debris forming events from shedding = 0 %	Total animals = 4	Total cells = 10
	Percent of GFP+ debris forming events from death = 100 %
S1C	Average number of CASP3+ cells per imaging window in non-timelapsed animals = 78.91 +/- 8.221	Total animals = 22 Non-timelapsed = 11		P = 0.9289	Unpaired t test
	Average number of CASP3+ cells per imaging window in timelapsed animals = 80.82 +/- 8.424	Timelapsed = 11
S1D	Tg(pu1:GAL4;UAS:GFP); Tg(nbt:DsRed) stained with αcCaspase3
S1E	Tg(pu1:Eos)
S1F	Number of pu1+ debris in imaging window in nontimelapsed animals = 1.60 +/- 0.40	Total animals = 20 Non-timelapsed =10		P=0.7676	Unpaired t-test
	Number of pu1+ debris in imaging window in timelapsed animals = 1.80 +/- 0.53	Timelapsed = 10
S1G	Tg(pu1:GAL4;UAS:GFP) ; Tg(nbt:DsRed) stained with αcCaspase3
S1H	Distance traveled in microns by pu1+ debris in 115 minute timelapse = 7.924	Total animals = 1
	Distance traveled in microns by pu1+ cell process in 115 minute timelapse = 119.238
S1I	Average time in hours from microglial death to debris contact = 4.021 +/- 1.390	Total animals = 11 Microglial death = 6	Total cells = 17 Microglial death = 12	P = 0.6745	Unpaired t test
	Average time in hours from neuronal death to debris contact = 3.050 +/- 0.9207	Neuronal death = 5	Neuronal death = 5
S1J	Average number of CASP3+ cells per imaging window in DMSO treated animals = 23.00 +/- 2.944	Total animals = 13 DMSO treated = 7	Total cells = 190 DMSO treated = 161	P = 0.0002	Unpaired t test
	Average number of CASP3+ cells per imaging window in Z-VAD treated animals = 4.833 +/ 0.7491	Z-VAD treated = 6	Z-VAD treated Z-VAD treated = 29
S1K	Tg(pu1:Eos)
S1L	Tg(NFkB:EGFP) stained with α4C4
S1M	Average percent of nfkb+ 4C4+ microglia in DMSO treated animals = 30.24 +/- 1.844	Total animals = 38 DMSO treated = 14		DMSO vs NEC-1: p < 0.0001	Post hoc Tukey test
	Average percent of nfkb+ 4C4+ microglia in NEC-1 treated animals = 14.94 +/- 1.473	NEC-1 treated = 15		DMSO vs NSA: p = 0.9540	Post hoc Tukey test
	Average percent of nfkb+ 4C4+ microglia in NSA treated animals = 29.38 +/- 2.938	NSA treated = 9		NEC-1 VS NSA: p < 0.001	Post hoc Tukey test
S1N	Average number of 4C4+ microglia in DMSO treated animals = 28.00 +/- 2.299	Total animals = 35 DMSO treated = 14		DMSO vs NEC-1: P = 0.8434	Post hoc Tukey test
	Average number of 4C4+ microglia in NEC-1 treated animals = 29.93 +/- 2.531	NEC-1 treated = 15		DMSO vs NSA: P = 0.8287	Post hoc Tukey test
	Average number of 4C4+ microglia in NSA treated animals = 30.67 +/- 3.997	NSA treated = 6		NEC-1 VS NSA: P = 0.9855	Post hoc Tukey test
S1O	Average number of vacuoles in microglia in DMSO treated animals = 5.625 +/- 0.4978	Total animals = 10 DMSO treated = 3	Total cells = 35 DMSO treated = 8	DMSO vs NEC-1: P = 0.8411	Dunnett's multiple comparisons test
	Average number of vacuoles in microglia in NEC-1 treated animals = 5.222 +/- 0.7597	NEC-1 treated = 3	NEC-1 treated = 9	DMSO vs Death fated: P = 0.8646	Dunnett's multiple comparisons test
	Average number of vacuoles in death fated microglia at T0 of timelapse = 5.273 +/- 0.4066	Death fated = 4	Death fated = 11
S1P	Average microglia area during death
S1Q	Tg(pu1:Eos)
S1R	Average number of microglia in timelapsed animals at timepoint 0 hours (4 dpf) = 19.67 +/- 4.153	Total animals = 19 T0/T24 =9	Total cells = 564 T0 = 177	T0 vs T24: p = 0.0433	Paired t-test
	Average number of microglia in timelapsed animals at timepoint 24 hours (5 dpf) = 21.44 +/- 3.575	Non-timelapsed = 9	T24 = 193	T24 vs non-timelapsed: p= 0.9475	Unpaired t-test
	Average number of microglia in non-timelapsed animals (5 dpf) = 21.56 +/- 3.468		Non-timelapsed = 194
S2A	Average percent of vacuoles containing gfap+ debris per microglia = 53.68 +/- 5.129	Total animals = 14 Tg(gfap:NTR-mCherry) = 4	Total cells = 115 Tg(gfap:ntr-mCherry) = 38	gfap vs nbt: p = 0.9589	Post hoc Tukey test
	Average percent of vacuoles containing nbt+ debris per microglia = 51.49 +/- 6.831	Tg(nbt:dsRed) = 5	Tg(nbt:dsRed) = 38	gfap vs sox10: p < 0.0001	Post hoc Tukey test
	Average percent of vacuoles containing sox10+ debris per microglia = 11.58 +/- 4.569	Tg(sox10: mRFP) = 5	Tg(sox10: mRFP) = 39	nbt vs sox10: p < 0.0001	Post hoc Tukey test
S2B	Tg(pu1:Eos); Tg(sox10:mRFP)
S2C	Average percent of non-vacuole containing microglia per animal at 4 dpf = 23.35 +/- 1.954	Total animals = 5	Total cells = 112	p <0.0001	Unpaired t-test
	Average percent of vacuole containing microglia per animal at 4 dpf = 76.65 +/- 1.954
S2D	Average diameter of vacuoles in death-fated microglia at T0 = 2.627 +/- 0.2763	Total animals = 10 Death fated = 5	Total cells= 34 Death fated = 19	P = 0.5612	Unpaired t-test
	Average diameter of vacuoles in 4C4+ microglia at = 2.409 +/- 0.2866	4C4+ = 5	4C4+ = 15
S2E	Tg(pu1:GAL4;UAS:GFP) stained with α4C4
S2F	Tg(sox10:Eos)
S2G	Total number of DRG photoconverted at 4 dpf = 48	Total animals = 8	Total cells = 48
	Total number of DRG photoconverted at 7 dpf = 48
S2H	Average number of 561-Eos+ microglia per imaging window at 3 dpf = 10.27 +/- 1.478	Total animals = 11		P= 0.0396	Paired t-test
	Average number of 561-Eos+ microglia per imaging window at 6 dpf = 6.818 +/- 1.347
S2I	Total number of microglia per imaging window at 3 dpf = 10.27 +/- 1.478	Total animals = 11		P = 0.0067	Paired t-test
	Total number of microglia per imaging window at 6 dpf = 21.82 +/- 3.042
S2J	Total number of microglia in photoconverted animals at 6 dpf = 21.82 +/- 3.0412	Total animals = 21 +PC=11		P = 0.8665	Unpaired t-test
	Total number of microglia in non-photoconverted animals at 6 dpf = 21.10 +/- 2.888	NPC=10
S3A	Average number of 561-Eos+ debris at 6 dpf in photobleached animals = 0.08000 +/- 0.05538	Total animals = 43 Photobleach only = 25		p =<0.0001	Unpaired t test
	Average number of 561-Eos+ debris at 6 dpf in photobleached & rephotoconverted animals = 3.00 +/- 0.5423	Photobleach and rephotoconvert = 18
S3B	Tg(pu1:Eos)
S4A	Neural injury schematic
S4B	Average number of dsRed+ debris puncta after injury = 4.667 +/- 0.4944	Total animals = 6		p =<0.0001	Unpaired t test
	Average number of 488-Eos+ debris puncta after injury = 0 +/- 0.00
S4C	Average percent increase in number of microglia in the brain 24 hours after sham injury = 45.04 +/- 12.69	Total animals = 9 Sham = 5		p = 0.0576	Unpaired t test
	Average percent increase in number of microglia in the brain 24 hours after injury = 169.7 +/- 60.38	Injury = 4
