# Supplementary material for: Microglia cannibalism and efferocytosis leads to shorter lifespans of developmental microglia
Source: PLoS Biol. 2024 Oct 30;22(10):e3002819. doi: 10.1371/journal.pbio.3002819 (PMC11524473; doi:10.1371/journal.pbio.3002819)
Supplement: S1 Data — (XLSX) [file pbio.3002819.s014.xlsx]

## Sheet: Fig 1B
	Number of GFP+ debris per fish at 3-5dpf
			Number of GFP+ debris
				3 dpf	4 dpf	5 dpf
			Fish #1	5	3	4
			Fish #2	0	3	6
			Fish #3	3	3	5
			Fish #4	1	3	3
			Fish #5	0	4	4
			Fish #6	1	5	3
			Fish #7	3	3	2
			Fish #8	0	1	3
			Fish #9	2	3	2
			Fish #10	0	2	1
			Fish #11	2	1	2
			Fish #12	0	3	7
			Fish #13	1	2	5
			Fish #14	2	3	4
			Fish #15	0	3	3
			Fish #16	0	5	1
			Fish #17	0	1	2
			Fish #18	0	6	3
			Fish #19	2	2
			Fish #20	2	4
			Fish #21	1	2

## Sheet: Fig 1D
Length of microgla projections in 4 dpf fish
		Length of projection (um)
			Blood macrophage	Death-fated microglia, T0	Death-fated microglia, Tdeath	4C4+ microglia
		Projection #1	0	27.432	0	23.776
		Projection #2	0	9.965	0	22.012
		Projection #3	0	7.545	0	5.597
		Projection #4	0	6.28	0	6.284
		Projection #5	0	21.027	0	11.571
		Projection #6	0	19.403	0	7.76
		Projection #7	0	10.264	0	7.163
		Projection #8	0	17.685	0	18.204
		Projection #9	0	8.838	0	6.229
		Projection #10	0	13.43	0	5.397
		Projection #11	0	10.407	0	5.352
		Projection #12	0	5.703	0	9.065
		Projection #13	0	14.185	0	4.905
		Projection #14	0	5.645	0	10.226
		Projection #15	0	12.967	0	5.452
		Projection #16	0	10.164	0	26.533
		Projection #17	0	3.992	0	14.443
		Projection #18		5.802		10.901
		Projection #19		7.805		22.298
		Projection #20		23.95		20.999
		Projection #21		2.092		6.675
		Projection #22		3.955		13.139
		Projection #23		8.635		4.066
		Projection #24		7.215		27.36
		Projection #25		9.247		14.061
		Projection #26		7.349		13.793
		Projection #27		7.007		7.798
		Projection #28		8.679		11.631
		Projection #29		6.713		16.351
		Projection #30		12.422		27.765
		Projection #31		12.371		19.34
		Projection #32		17.971		12.453
		Projection #33		8.457		6.569
		Projection #34		14.13		4.673
		Projection #35		20.215
		Projection #36		22.703

## Sheet: Fig 1H
	Number of 561-Eos debris in imaging window 24 hours post-photoconversion and drug treatment
		Number of 561-Eos debris
			DMSO	Z-VAD FMK	FER-1	NEC-1	NSA
		Fish #1	1	3	3	1	0
		Fish #2	1	3	2	0	1
		Fish #3	3	0	1	0	2
		Fish #4	5	2	2	1	0
		Fish #5	4	0	2	1	0
		Fish #6	2	2	4	0	5
		Fish #7	4	2	0	1	0
		Fish #8	6	3	2	2	2
		Fish #9	8	0	1	6	1
		Fish #10	2	1	6	3	1
		Fish #11	7	0	8	1
		Fish #12	1		0	1
		Fish #13	8		0	0
		Fish #14	7		4	3
		Fish #15	3		5	4
		Fish #16	3			1
		Fish #17	5			1
		Fish #18
		Fish #19				3
		Fish #20				2
		Fish #21				1
		Fish #22				2
		Fish #23				3

## Sheet: Fig 1I
	Percent of microglia deaths exhibiting apoptotic body formation or necroptotic burst
		Percent of microglia deaths
		Apoptotic body formation	Necroptotic burst
		0	100

## Sheet: Fig 1J
	Roundness of necroptotic microglia from 2 hours prior from necroptosis event
	Roundness (au)
	Time (hh:mm:ss)	Cell #1	Cell #2	Cell #3
	0:00:00	0.544	0.45	0.356
	0:05:00	0.563	0.478	0.348
	0:10:00	0.565	0.481	0.349
	0:15:00	0.546	0.478	0.348
	0:20:00	0.517	0.469	0.348
	0:25:00	0.501	0.476	0.328
	0:30:00	0.499	0.491	0.323
	0:35:00	0.488	0.495	0.301
	0:40:00	0.47	0.52	0.306
	0:45:00	0.499	0.519	0.3
	0:50:00	0.477	0.542	0.295
	0:55:00	0.47	0.558	0.302
	1:00:00	0.444	0.589	0.298
	1:05:00	0.416	0.599	0.294
	1:10:00	0.391	0.601	0.275
	1:15:00	0.394	0.577	0.259
	1:20:00	0.361	0.585	0.279
	1:25:00	0.363	0.566	0.265
	1:30:00	0.356	0.579	0.277
	1:35:00	0.351	0.562	0.279
	1:40:00	0.347	0.517	0.268
	1:45:00	0.347	0.561	0.281
	1:50:00	0.339	0.551	0.316
	1:55:00	0.283	0.578	0.323
	2:00:00	0.248	0.578	0.345
	2:05:00	0.261	0.568	0.352
	2:10:00	0.338	0.621	0.356
	2:15:00	0.409	0.826	0.91
	2:20:00	0.518	0.91	0.9
	2:25:00	0.635	0.933	0.867
	2:30:00	0.619	0.938	0.867
	2:35:00	0.679	0.962	0.876
	2:40:00	0.77	0.983	0.92
	2:45:00	0.722	0.931	0.924
	2:50:00	0.814	0.943	0.884
	2:55:00	0.792	0.955	0.885
	3:00:00	0.79	0.963	0.897
	3:05:00	0.835	0.939	0.886
	3:10:00	0.885	0.944	0.826
	3:15:00	0.878	0.948
	3:20:00	0.911	0.945
	3:25:00	0.903	0.92
	3:30:00	0.936	0.95
	3:35:00	0.841	0.95
	3:40:00	0.847	0.963
	3:45:00	0.772
	3:50:00	0.748
	3:55:00	0.758
	4:00:00	0.743
	4:05:00	0.783
	4:10:00	0.794
	4:15:00	0.879
	4:20:00	0.802
	4:25:00	0.743
	4:30:00	0.716
	4:35:00	0.724

## Sheet: Fig 1L
	Percent of microglia colabeling with PSVue in vacuoles or the soma per imaging window in 4 dpf fish
	Percent of microglia
		PSVue+ vacuoles	PSVue+ soma
	Fish #1	91.6667	0
	Fish #2	95	0
	Fish #3	77.7778	0
	Fish #4	100	0
	Fish #5	84.6154	0
	Fish #6	88.8889	0
	Fish #7	100	0
	Fish #8	100	0
	Fish #9	90.9091	0

## Sheet: Fig 1M
	Percent of microglia colabeling with anti-cleaved caspase3 in vacuoles or the soma per 4 dpf fish
	Percent of microglia
		CASP3+ soma	CASP3+ vacuoles
	Fish #1	0	5.55556
	Fish #2	0	9.09091
	Fish #3	0	35
	Fish #4	0	8
	Fish #5	0	0
	Fish #6	0	26.087
	Fish #7	0	14.2857
	Fish #8	0	30.7692
	Fish #9	0	21.7391
	Fish #10	0	17.8571
	Fish #11	0	13.6364

## Sheet: Fig 2C
	Number of vacuoles per microglia over 24 hours
		Initially vacuole containing					Initially non-vacuole containing
	Timepoint (hh:mm:ss)	Cell #1	Cell #2	Cell #3		Timepoint (hh:mm:ss)	Cell #1	Cell #2	Cell #3
	0:05:00	2	3	3		0:05:00	0	0	0
	0:10:00	2	3	3		0:10:00	0	0	0
	0:15:00	2	3	3		0:15:00	0	0	0
	0:20:00	2	3	4		0:20:00	0	0	0
	0:25:00	2	4	5		0:25:00	0	0	0
	0:30:00	2	4	5		0:30:00	0	0	0
	0:35:00	2	4	5		0:35:00	0	0	0
	0:40:00	2	4	5		0:40:00	0	0	0
	0:45:00	2	4	5		0:45:00	0	0	0
	0:50:00	2	4	5		0:50:00	0	0	0
	0:55:00	2	4	5		0:55:00	0	0	0
	1:00:00	2	4	5		1:00:00	0	0	0
	1:05:00	3	4	4		1:05:00	0	0	0
	1:10:00	3	5	4		1:10:00	0	0	1
	1:15:00	3	5	4		1:15:00	0	0	2
	1:20:00	2	4	4		1:20:00	0	0	2
	1:25:00	2	4	4		1:25:00	0	0	2
	1:30:00	2	4	3		1:30:00	0	0	2
	1:35:00	2	4	3		1:35:00	0	0	2
	1:40:00	2	4	3		1:40:00	0	0	1
	1:45:00	2	4	3		1:45:00	0	0	1
	1:50:00	2	4	3		1:50:00	0	0	1
	1:55:00	2	5	2		1:55:00	0	0	1
	2:00:00	2	5	2		2:00:00	0	0	1
	2:05:00	2	5	3		2:05:00	0	0	1
	2:10:00	2	4	3		2:10:00	0	0	1
	2:15:00	4	4	5		2:15:00	0	0	1
	2:20:00	3	3	5		2:20:00	0	0	1
	2:25:00	2	3	3		2:25:00	0	0	1
	2:30:00	2	3	2		2:30:00	0	0	1
	2:35:00	2	3	1		2:35:00	0	0	1
	2:40:00	3	2	1		2:40:00	0	0	1
	2:45:00	2	2	1		2:45:00	0	0	2
	2:50:00	3	3	2		2:50:00	0	0	2
	2:55:00	4	3	2		2:55:00	0	0	2
	3:00:00	3	2	2		3:00:00	0	0	3
	3:05:00	2	2	2		3:05:00	0	0	3
	3:10:00	2	2	4		3:10:00	0	0	3
	3:15:00	2	2	4		3:15:00	0	0	3
	3:20:00	2	1	4		3:20:00	0	0	3
	3:25:00	2	2	3		3:25:00	0	1	4
	3:30:00	3	2	3		3:30:00	0	1	4
	3:35:00	3	2	4		3:35:00	1	1	4
	3:40:00	3	2	4		3:40:00	1	2	4
	3:45:00	3	3	5		3:45:00	1	2	4
	3:50:00	3	4	5		3:50:00	1	2	3
	3:55:00	5	4	6		3:55:00	1	2	2
	4:00:00	5	4	6		4:00:00	1	3	2
	4:05:00	5	5	6		4:05:00	1	1	2
	4:10:00	5	5	6		4:10:00	1	1	2
	4:15:00	4	4	6		4:15:00	1	1	2
	4:20:00	4	4	7		4:20:00	1	1	4
	4:25:00	3	3	7		4:25:00	1	1	3
	4:30:00	3	3	6		4:30:00	1	1	3
	4:35:00	3	3	6		4:35:00	1	1	3
	4:40:00	3	3	6		4:40:00	1	1	3
	4:45:00	4	3	6		4:45:00	1	1	3
	4:50:00	4	4	6		4:50:00	1	1	3
	4:55:00	4	3	6		4:55:00	1	1	3
	5:00:00	4	3	6		5:00:00	1	1	3
	5:05:00	5	4	6		5:05:00	1	1	2
	5:10:00	5	4	6		5:10:00	1	1	2
	5:15:00	5	5	6		5:15:00	1	1	2
	5:20:00	5	5	6		5:20:00	1	1	2
	5:25:00	4	5	5		5:25:00	1	1	4
	5:30:00	4	4	5		5:30:00	1	1	4
	5:35:00	5	3	4		5:35:00	1	1	4
	5:40:00	5	3	4		5:40:00	1	1	4
	5:45:00	7	3	4		5:45:00	1	1	4
	5:50:00	7	2	4		5:50:00	1	1	4
	5:55:00	7	3	4		5:55:00	1	1	4
	6:00:00	7	4	6		6:00:00	1	1	4
	6:05:00	7	4	6		6:05:00	1	1	4
	6:10:00	7	4	6		6:10:00	1	1	4
	6:15:00	7	3	6		6:15:00	1	1	4
	6:20:00	7	4	7		6:20:00	1	1	4
	6:25:00	7	4	8		6:25:00	1	2	4
	6:30:00	7	4	8		6:30:00	1	2	4
	6:35:00	7	3	8		6:35:00	1	2	4
	6:40:00	7	3	10		6:40:00	1	2	3
	6:45:00	7	4	10		6:45:00	1	2	3
	6:50:00	6	4	10		6:50:00	1	2	3
	6:55:00	6	4	10		6:55:00	1	2	3
	7:00:00	4	4	10		7:00:00	1	2	3
	7:05:00	3	4	10		7:05:00	1	2	3
	7:10:00	3	4	10		7:10:00	1	2	3
	7:15:00	2	4	10		7:15:00	1	2	3
	7:20:00	3	4	10		7:20:00	1	2	2
	7:25:00	5	4	9		7:25:00	1	2	2
	7:30:00	4	4	8		7:30:00	1	2
	7:35:00	4	4	8		7:35:00	1	2
	7:40:00	4	4	6		7:40:00	1	2
	7:45:00	3	3	6		7:45:00	1	2
	7:50:00	2	3	5		7:50:00	1	2
	7:55:00	3	2	5		7:55:00	1	2
	8:00:00	2	2	6		8:00:00	1	2
	8:05:00	2	2	6		8:05:00	1	2
	8:10:00	2	2	8		8:10:00	1	2
	8:15:00	2	2	7		8:15:00	1	2
	8:20:00	2	2	7		8:20:00	1	2
	8:25:00	2	2	7		8:25:00	1	2
	8:30:00	2	4	7		8:30:00	2	2
	8:35:00	2	4	7		8:35:00	2	3
	8:40:00	3	3	6		8:40:00	2	3
	8:45:00	3	3	6		8:45:00	2	3
	8:50:00	3	3	6		8:50:00	2	3
	8:55:00	3	3	6		8:55:00	2	2
	9:00:00	3	3	6		9:00:00	2	2
	9:05:00	3	4	6		9:05:00	2	2
	9:10:00	3	4	8		9:10:00	2	2
	9:15:00	3	5	8		9:15:00	2	3
	9:20:00	3	4	8		9:20:00	2	3
	9:25:00	3	4	9		9:25:00	2	3
	9:30:00	2	4	8		9:30:00	2	3
	9:35:00	2	4	7		9:35:00	3	3
	9:40:00	3	4	7		9:40:00	3	3
	9:45:00	2	4	7		9:45:00	3	3
	9:50:00	1	5	7		9:50:00	4	3
	9:55:00	1	6	6		9:55:00	3	3
	10:00:00	1	6	6		10:00:00	2	3
	10:05:00	1	5	5		10:05:00	2	4
	10:10:00	1	5	5		10:10:00	2	4
	10:15:00	1	6	3		10:15:00	2	5
	10:20:00	1	6	3		10:20:00	2	5
	10:25:00	3	5	3		10:25:00	2	5
	10:30:00	4	5	5		10:30:00	2	5
	10:35:00	4	5	5		10:35:00	2	5
	10:40:00	4	5	4		10:40:00	2	5
	10:45:00	4	6	4		10:45:00	2	4
	10:50:00	3	6	3		10:50:00	2	4
	10:55:00	3	6	6		10:55:00	2	4
	11:00:00	2	6	5		11:00:00	3	4
	11:05:00	1	6	5		11:05:00	3	4
	11:10:00	1	6	5		11:10:00	3	4
	11:15:00	1	5	5		11:15:00	3	4
	11:20:00	1	5	7		11:20:00	3	4
	11:25:00	1	5	7		11:25:00	3	3
	11:30:00	1	5	8		11:30:00	2	3
	11:35:00	1	5	8		11:35:00	2	3
	11:40:00	1	6	8		11:40:00	2	3
	11:45:00	2	6	8		11:45:00	2	3
	11:50:00	3	6	8		11:50:00	2	3
	11:55:00	4	6	6		11:55:00	2	4
	12:00:00	4	7	5		12:00:00	2	4
	12:05:00	3	8	4		12:05:00	2	4
	12:10:00	3	7	4		12:10:00	2	4
	12:15:00	3	7	3		12:15:00	1	4
	12:20:00	3	7	3		12:20:00	2	4
	12:25:00	3	7	3		12:25:00	2	4
	12:30:00	3	7	3		12:30:00	2	4
	12:35:00	5	7	4		12:35:00	2	4
	12:40:00	5	7	4		12:40:00	3	4
	12:45:00	4	7	4		12:45:00	3	4
	12:50:00	4	7	4		12:50:00	3	4
	12:55:00	5	6	5		12:55:00	4	4
	13:00:00	5	6	5		13:00:00	4	4
	13:05:00	5	6	5		13:05:00	4	4
	13:10:00	5	6	4		13:10:00	4	4
	13:15:00	5	5	4		13:15:00	2	4
	13:20:00	3	5	4		13:20:00	2	4
	13:25:00	3	5	4		13:25:00	2	4
	13:30:00	3	8	4		13:30:00	2	4
	13:35:00	3	7	3		13:35:00	2	4
	13:40:00	2	6	3		13:40:00	2	3
	13:45:00	2	6	3		13:45:00	2	3
	13:50:00	3	6	3		13:50:00	2	3
	13:55:00	3	6	3		13:55:00	3	3
	14:00:00	3	7	3		14:00:00	3	3
	14:05:00	4	7	3		14:05:00	3	2
	14:10:00	4	7	2		14:10:00	3	2
	14:15:00	4	8	2		14:15:00	4	2
	14:20:00	4	8	2		14:20:00	4	2
	14:25:00	4	8	2		14:25:00	3	2
	14:30:00	4	8	2		14:30:00	2	2
	14:35:00	3	8	2		14:35:00	2	2
	14:40:00	4	9	2		14:40:00	2	2
	14:45:00	5	9	2		14:45:00	2	2
	14:50:00	5	9	2		14:50:00	2	2
	14:55:00	5	8	2		14:55:00	2	2
	15:00:00	3	8	3		15:00:00	2	2
	15:05:00	3	8	3		15:05:00	1	2
	15:10:00	3	8	3		15:10:00	1	2
	15:15:00	3	8	3		15:15:00	1	2
	15:20:00	3	8	3		15:20:00	1	2
	15:25:00	4	9	3		15:25:00	1	2
	15:30:00	4	8	3		15:30:00	1	1
	15:35:00	4	8	2		15:35:00	1	1
	15:40:00	4	7	2		15:40:00	1	1
	15:45:00	4	7	2		15:45:00	1	1
	15:50:00	4	6	2		15:50:00	1	1
	15:55:00	3	6	2		15:55:00	1	1
	16:00:00	3	6	2		16:00:00	1	1
	16:05:00	3	6	3		16:05:00	1	1
	16:10:00	3	7	3		16:10:00	1	1
	16:15:00	3	7	3		16:15:00	1	1
	16:20:00	3	7	4		16:20:00	1	1
	16:25:00	3	7	4		16:25:00	1	1
	16:30:00	2	7	4		16:30:00	1	1
	16:35:00	1	6	5		16:35:00	1	1
	16:40:00	1	6	6		16:40:00	1	2
	16:45:00	1	5	6		16:45:00	1	2
	16:50:00	2	5	6		16:50:00	1	2
	16:55:00	3	5	6		16:55:00	1	1
	17:00:00	3	4	6		17:00:00	1	1
	17:05:00	2	6	6		17:05:00	1	1
	17:10:00	4	6	6		17:10:00	1	1
	17:15:00	4	5	5		17:15:00	1	1
	17:20:00	4	6	6		17:20:00	1	1
	17:25:00	3	6	6		17:25:00	1	1
	17:30:00	3	6	6		17:30:00	1	1
	17:35:00	3	7	6		17:35:00	1	1
	17:40:00	3	7	6		17:40:00	1	1
	17:45:00	3	8	6		17:45:00	1	1
	17:50:00	3	8	6		17:50:00	1	2
	17:55:00	3	8	6		17:55:00	1	2
	18:00:00	3	8	6		18:00:00	1	3
	18:05:00	3	9	7		18:05:00	1	3
	18:10:00	3	9	7		18:10:00	1	3
	18:15:00	3	9	7		18:15:00	1	3
	18:20:00	4	9	7		18:20:00	1	5
	18:25:00	4	8	7		18:25:00	1	5
	18:30:00	4	8	7		18:30:00	1	5
	18:35:00	4	8	7		18:35:00	1	4
	18:40:00	4	8	10		18:40:00	1	4
	18:45:00	4	8	9		18:45:00	1	4
	18:50:00	4	8	9		18:50:00	1	3
	18:55:00	4	7	8		18:55:00	1	3
	19:00:00	4	7	8		19:00:00	1	3
	19:05:00	4	7	8		19:05:00	1	3
	19:10:00	4	7	8		19:10:00	1	3
	19:15:00	2	7	8		19:15:00	1	3
	19:20:00	1	7	8		19:20:00	1	3
	19:25:00	1	6	8		19:25:00		3
	19:30:00	2	7	6		19:30:00		3
	19:35:00	2	7	6		19:35:00		1
	19:40:00	4	8	6		19:40:00		1
	19:45:00		8	7		19:45:00		1
	19:50:00		7	8		19:50:00		1
	19:55:00		7	8		19:55:00		1
	20:00:00		8	8		20:00:00		1
	20:05:00		7	9		20:05:00		3
	20:10:00		7	8		20:10:00		3
	20:15:00		7	7		20:15:00		3
	20:20:00		7	6		20:20:00		4
	20:25:00		5	6		20:25:00		4
	20:30:00		5	6		20:30:00		4
	20:35:00		5	5		20:35:00		4
	20:40:00		5	5		20:40:00		4
	20:45:00		6	4		20:45:00		4
	20:50:00		6	4		20:50:00		4
	20:55:00		6	5		20:55:00		3
	21:00:00		6	5		21:00:00		3
	21:05:00		6	5		21:05:00		3
	21:10:00		6	5		21:10:00		3
	21:15:00		5	4		21:15:00		3
	21:20:00		5	4		21:20:00		3
	21:25:00		4	3		21:25:00		3
	21:30:00		4	3		21:30:00		3
	21:35:00		4	3		21:35:00		3
	21:40:00		4	3		21:40:00		3
	21:45:00		4	3		21:45:00		3
	21:50:00		4	4		21:50:00		3
	21:55:00		4	4		21:55:00		3
	22:00:00		3	4		22:00:00		3
	22:05:00		2	4		22:05:00		3
	22:10:00		2	4		22:10:00		3
	22:15:00		2	4		22:15:00		3
	22:20:00		2	4		22:20:00		3
	22:25:00		2	4		22:25:00		3
	22:30:00		3	3		22:30:00		3
	22:35:00		3	3		22:35:00		3
	22:40:00		3	3		22:40:00		3
	22:45:00		4	3		22:45:00		3
	22:50:00		4	3		22:50:00		4
	22:55:00		4	2		22:55:00		4
	23:00:00		4	2		23:00:00		3
	23:05:00		4	2		23:05:00		3
	23:10:00		4	2		23:10:00		2
	23:15:00		5	2		23:15:00		2
	23:20:00		5	2		23:20:00		2
	23:25:00		5	2		23:25:00		2
	23:30:00		5	2		23:30:00		2
	23:35:00		5	2		23:35:00		2
	23:40:00		5	2		23:40:00		2
	23:45:00		5	2		23:45:00		1
	23:50:00		5	3		23:50:00		1
	23:55:00		5	3		23:55:00		1

## Sheet: Fig 2E
	Percent of transitions of vacuole containing microglia over 24 hours
	Percent of transitions
	VC to NVC	Remains VC
	0	100

## Sheet: Fig 2F
	Percent of microglia cell deaths that contained vacuoles vs no vacuoles
	Percent of microglia deaths
	NVC	VC
	0	100

[truncated: 30 more sheets: Fig 2H, Fig 2K, Fig 3C, Fig 3G, Fig 4B, Fig 4D, Fig 4F, Fig 4I, Fig S1A, Fig S1B, Fig S1C, Fig S1F, Fig S1H, Fig S1I, Fig S1J, Fig S1M, Fig S1N, Fig S1P, Fig S1O, Fig S1R …]
